# Supplementary material for: The Ontogeny of Bumblebee Flight Trajectories: From Naïve Explorers to Experienced Foragers
Source: PLoS One. 2013 Nov 12;8(11):e78681. doi: 10.1371/journal.pone.0078681 (PMC3827042; doi:10.1371/journal.pone.0078681)
Supplement: Figure S2 — Animated video sequences of the radar tracks of 28 bees tracked on complete flights. (ZIP) [file pone.0078681.s002.zip]

Archive with 29 entries (29 files):
- Fig S2 video t320 Osborne Lim.mpg
- Fig S2 video t322ab Osborne Lim.mpg
- Fig S2 video t325 Osborne Lim.mpg
- Fig S2 video t327ab Osborne Lim.mpg
- Fig S2 video t330 Osborne Lim.mpg
- Fig S2 video t335abc Osborne Lim.mpg
- Fig S2 video t336 Osborne Lim.mpg
- Fig S2 video t338abc Osborne Lim.mpg
- Fig S2 video t339 Osborne Lim.mpg
- Fig S2 video t340 Osborne Lim.mpg
- Fig S2 video t341 Osborne Lim.mpg
- Fig S2 video t341ex Osborne Lim.mpg
- Fig S2 video t343ab Osborne Lim.mpg
- Fig S2 video t344 Osborne Lim.mpg
- Fig S2 video t345ab Osborne Lim.mpg
- Fig S2 video t346ab Osborne Lim.mpg
- Fig S2 video t348ab Osborne Lim.mpg
- Fig S2 legend Osborne 2013.pdf
- Fig S2 video t301+3 Osborne Lim.mpg
- Fig S2 video t302ab Osborne Lim.mpg
- Fig S2 video t304 Osborne Lim.mpg
- Fig S2 video t305ab Osborne Lim.mpg
- Fig S2 video t310 Osborne Lim.mpg
- Fig S2 video t311 Osborne Lim.mpg
- Fig S2 video t314abc Osborne Lim.mpg
- Fig S2 video t315 Osborne Lim.mpg
- Fig S2 video t317abc Osborne Lim.mpg
- Fig S2 video t318 Osborne Lim.mpg
- Fig S2 video t319ab Osborne Lim.mpg
